# Supplementary material for: Potentiation of Catalase-Mediated Plant Thermotolerance by N-Terminal Attachment of Solubilizing/Thermostabilizing Fusion Partners
Source: Int J Mol Sci. 2024 Nov 13;25(22):12181. doi: 10.3390/ijms252212181 (PMC11594932; doi:10.3390/ijms252212181)
Supplement: Supplementary file 1 [file ijms-25-12181-s001.zip]

Archive with 1 entries (1 files):
- ijms-3290156-supplementary.pdf
